# Supplementary material for: Physiological stress differentially impacts cognitive performance during—and memory following—simulated police encounters with persons experiencing a mental health crisis
Source: Front Psychol. 2025 Mar 18;16:1549752. doi: 10.3389/fpsyg.2025.1549752 (PMC11959019; doi:10.3389/fpsyg.2025.1549752)
Supplement: Supplementary file 1 [file Data_Sheet_1.xlsx]

## Sheet: Scenario 1 correlations
Spearman correlations		Age	Years of experience	HRRest	Anticipatory HRMax	Scenario HRMax	Debrief HRMax	Critical decision-making error	Perceive actor verbals	Perceive knife	Perceive blood	Perceive wounds	Understanding	Procedural memory UOF option	Procedural memory radio	Procedural memory verbal commands	Procedural memory positioning	Action memory radio	Action memory verbal commands
Age	ρ	--
	p	.
	n	56
Years of experience	ρ	.708**	--
	p	<.001	.
	n	56	56
HRRest	ρ	-0.133	-0.014	--
	p	0.329	0.917	.
	n	56	56	57
Anticipatory HRMax	ρ	-0.114	-0.093	.570**	--
	p	0.401	0.496	<.001	.
	n	56	56	57	57
Scenario HRMax	ρ	-.314*	-0.259	.353**	.793**	--
	p	0.018	0.054	0.007	<.001	.
	n	56	56	57	57	57
Debrief HRMax	ρ	-0.26	-.273*	.577**	.526**	.489**	--
	p	0.053	0.042	<.001	<.001	<.001	.
	n	56	56	57	57	57	57
Critical decision-making error	ρ	-0.027	0.002	0.13	-0.234	-.367**	0.029	--
	p	0.845	0.99	0.335	0.08	0.005	0.829	.
	n	56	56	57	57	57	57	57
Perceive actor verbals	ρ	-0.068	-0.086	-0.189	-0.084	0.145	-0.163	-.356**	--
	p	0.627	0.54	0.17	0.547	0.294	0.239	0.008	.
	n	53	53	54	54	54	54	54	54
Perceive knife	ρ	.	.	.	.	.	.	.	.	.
	p	.	.	.	.	.	.	.	.	.
	n	54	54	55	55	55	55	55	54	55
Perceive blood	ρ	-0.089	-0.012	-0.1	-0.117	0.041	-0.096	-0.182	.356**	.	--
	p	0.524	0.929	0.469	0.396	0.765	0.485	0.185	0.008	.	.
	n	54	54	55	55	55	55	55	54	55	55
Perceive wounds	ρ	-0.092	-0.059	0.111	0.205	0.225	-0.011	-.430**	0.244	.	.686**	--
	p	0.509	0.674	0.422	0.133	0.098	0.938	0.001	0.075	.	<.001	.
	n	54	54	55	55	55	55	55	54	55	55	55
Understanding	ρ	-0.161	-0.004	0.293	.453**	0.247	0.234	-0.184	.	.	0.184	0.301	--
	p	0.321	0.979	0.067	0.003	0.124	0.146	0.257	.	.	0.257	0.059	.
	n	40	40	40	40	40	40	40	40	40	40	40	40
Procedural memory UOF option	ρ	-0.247	-.367**	-0.099	-0.066	-0.199	0.03	0.058	-0.071	.	-0.033	-0.049	-0.189	--
	p	0.075	0.007	0.477	0.633	0.149	0.832	0.675	0.614	.	0.815	0.724	0.25	.
	n	53	53	54	54	54	54	54	53	54	54	54	39	54
Procedural memory radio	ρ	0.157	-0.057	-0.041	-0.082	0.002	-.280*	0.034	-0.097	.	-0.034	-0.114	-0.278	-0.046	--
	p	0.258	0.684	0.764	0.553	0.986	0.039	0.806	0.485	.	0.806	0.406	0.082	0.742	.
	n	54	54	55	55	55	55	55	54	55	55	55	40	54	55
Procedural memory verbal commands	ρ	.	.	.	.	.	.	.	.	.	.	.	.	.	.	.
	p	.	.	.	.	.	.	.	.	.	.	.	.	.	.	.
	n	54	54	55	55	55	55	55	54	55	55	55	40	54	55	55
Procedural memory positioning	ρ	0.137	0.105	0.033	-0.017	0.008	0.041	-0.234	0.085	.	-0.011	0.052	0.025	0.211	-0.008	.	--
	p	0.323	0.451	0.809	0.904	0.955	0.765	0.086	0.54	.	0.936	0.704	0.877	0.126	0.954	.	.
	n	54	54	55	55	55	55	55	54	55	55	55	40	54	55	55	55
Action memory radio	ρ	-0.197	-0.12	-0.245	-0.231	-0.24	-.310*	-0.043	-0.055	.	0.1	0	0.008	0.04	.308*	.	-0.107	--
	p	0.196	0.433	0.105	0.126	0.113	0.038	0.777	0.725	.	0.513	1	0.966	0.796	0.04	.	0.486	.
	n	45	45	45	45	45	45	45	44	45	45	45	33	44	45	45	45	45
Action memory verbal commands	ρ	0.221	.343*	-0.252	0.075	0.091	-.288*	-.628**	-0.034	.	0.147	0.259	0.168	-0.118	-0.171	.	0.15	0.189	--
	p	0.108	0.011	0.066	0.589	0.514	0.035	<.001	0.809	.	0.289	0.058	0.299	0.4	0.215	.	0.278	0.214	.
	n	54	54	54	54	54	54	54	53	54	54	54	40	53	54	54	54	45	54
** Correlation is significant at the 0.01 level (2-tailed).
* Correlation is significant at the 0.05 level (2-tailed).

## Sheet: Scenario 2 correlations
Spearman correlations		Age	Years of experience	HRRest	Anticipatory HRMax	Scenario HRMax	Debrief HRMax	Critical decision-making error	Perceive suspect description	Perceive crowbar	Perceive backpack	Perceive female bystander	Understanding	Procedural memory UOF option	Procedural memory positioning	Procedural memory female bystander	Procedural memory radio	Action memory
Age	ρ	--
	p	.
	n	56
Years of experience	ρ	.708**	--
	p	<.001	.
	n	56	56
HRRest	ρ	-0.133	-0.014	--
	p	0.329	0.917	.
	n	56	56	57
Anticipatory HRMax	ρ	-0.184	-.269*	.552**	--
	p	0.175	0.045	<.001	.
	n	56	56	57	57
Scenario HRMax	ρ	-.310*	-.304*	.458**	.820**	--
	p	0.02	0.023	<.001	<.001	.
	n	56	56	57	57	57
Debrief HRMax	ρ	-.275*	-0.247	.571**	.624**	.549**	--
	p	0.041	0.067	<.001	<.001	<.001	.
	n	56	56	57	57	57	57
Critical decision-making error	ρ	-0.126	0.125	-0.057	-0.162	-0.171	0.146	--
	p	0.357	0.358	0.674	0.227	0.205	0.278	.
	n	56	56	57	57	57	57	57
Perceive suspect description	ρ	-0.336	-0.085	0.08	-0.229	-0.029	0.194	0.105	--
	p	0.093	0.679	0.691	0.251	0.887	0.331	0.603	.
	n	26	26	27	27	27	27	27	27
Perceive crowbar	ρ	0.136	-0.168	0.087	0.224	0.224	-0.199	-1.000**	-0.105	--
	p	0.391	0.289	0.579	0.149	0.149	0.201	<.001	0.603	.
	n	42	42	43	43	43	43	43	27	43
Perceive backpack	ρ	-0.221	-0.062	-0.226	-0.06	-0.053	0.25	.	0.25	.	--
	p	0.171	0.706	0.156	0.71	0.741	0.114	.	0.251	.	.
	n	40	40	41	41	41	41	41	23	39	41
Perceive female bystander	ρ	0.006	0.064	0.041	0.029	0.181	-0.07	-0.282	0.189	0.3	0.203	--
	p	0.967	0.679	0.788	0.851	0.234	0.648	0.061	0.345	0.051	0.203	.
	n	44	44	45	45	45	45	45	27	43	41	45
Understanding	ρ	0.011	-0.086	0.097	0.005	-0.107	-0.062	-0.176	0.041	0.173	-0.1	.301*	--
	p	0.944	0.581	0.526	0.973	0.482	0.684	0.247	0.839	0.266	0.536	0.045	.
	n	44	44	45	45	45	45	45	27	43	41	45	45
Procedural memory UOF option	ρ	0.068	-0.324	0.145	.374*	.477**	0.213	-.478**	-0.198	.560**	0.187	.373*	0.197	--
	p	0.692	0.054	0.4	0.024	0.003	0.213	0.003	0.333	<.001	0.306	0.025	0.25	.
	n	36	36	36	36	36	36	36	26	34	32	36	36	36
Procedural memory positioning	ρ	-0.105	0.176	-0.065	-.512**	-0.318	-0.059	.	0.194	.	0.2	-0.271	0.027	.	--
	p	0.561	0.327	0.716	0.002	0.067	0.742	.	0.44	.	0.272	0.121	0.881	.	.
	n	33	33	34	34	34	34	34	18	33	32	34	34	26	34
Procedural memory female bystander	ρ	0.297	0.125	0.113	-0.067	-0.116	-0.114	-0.107	0.025	0.107	0.027	.378*	.318*	0.219	-0.245	--
	p	0.05	0.419	0.462	0.661	0.447	0.455	0.486	0.9	0.494	0.869	0.01	0.033	0.199	0.162	.
	n	44	44	45	45	45	45	45	27	43	41	45	45	36	34	45
Procedural memory radio	ρ	0.004	-0.061	-0.067	-0.251	-0.152	0.067	0.117	0.143	-0.119	0.042	-.306*	-.295*	0.125	.658**	-0.13	--
	p	0.981	0.692	0.662	0.097	0.32	0.662	0.442	0.477	0.448	0.797	0.041	0.049	0.468	<.001	0.396	.
	n	44	44	45	45	45	45	45	27	43	41	45	45	36	34	45	45
** Correlation is significant at the 0.01 level (2-tailed).
* Correlation is significant at the 0.05 level (2-tailed).
Action memory not included in analyses because all values were the same
